# Supplementary material for: The surprising role of the default mode network in naturalistic perception
Source: Commun Biol. 2021 Jan 19;4:79. doi: 10.1038/s42003-020-01602-z (PMC7815915; doi:10.1038/s42003-020-01602-z)
Supplement: Supplementary file 4 — Supplementary Data [file 42003_2020_1602_MOESM4_ESM.xlsx]

## Sheet: Figure 2
correlation SFPA (R)	'Hipp_R'	'Hipp_L'	'PCC_R'	'PCC_L'	'AG_R'	'AG_L'	'MTG_R'	'MTG_L'	'MFG_R'	'MFG_L'	'mPFC_R'	'mPFC_L'	'SPL_R'	'SPL_L'	'PostC_R'	'PostC_L'	'FEF_R'	'FEF_L'	'OTC_R'	'OTC_L'	'ParOcc_L'	'PrCv_L'	'VisCent_R'	'VisCent_L'	'VisPeri_R'	'VisPeri_L'
'Hipp_R'	0.0544151	0.0582821	0.0943203	0.139803	0.258054	0.332278	0.457556	0.402898	0.190634	0.265632	0.160437	0.187993	-0.0556096	-0.0882753	-0.0774957	-0.207899	-0.0576839	-0.0641836	-0.0175052	-0.11856	-0.00398191	-0.0147083	-0.0937201	-0.0830163	-0.125666	-0.0598513
'Hipp_L'	0.0582821	0.0451698	0.151479	0.19718	0.287093	0.334882	0.477907	0.405166	0.225432	0.281349	0.213001	0.236089	-0.0452455	-0.0607431	-0.062644	-0.194444	-0.0504694	-0.0531268	-0.0310787	-0.142893	0.0131213	-0.0194117	-0.106722	-0.0903926	-0.111659	-0.0413569
'PCC_R'	0.0943203	0.151479	0.230626	0.261343	0.356003	0.364936	0.4486	0.386895	0.293522	0.185526	0.215145	0.210712	0.0351004	-0.0293066	0.040055	-0.181149	-0.0464235	-0.0962741	0.0168786	-0.109192	0.046346	-0.184318	0.0215704	0.00908328	-0.078991	0.0099702
'PCC_L'	0.139803	0.19718	0.261343	0.264846	0.355818	0.338171	0.426212	0.367452	0.302612	0.177591	0.214736	0.207105	0.06159	-0.0108604	0.0600905	-0.167649	-0.0174097	-0.0867568	0.0423778	-0.0767841	0.074028	-0.153071	0.0790537	0.0604168	-0.0315976	0.0383859
'AG_R'	0.258054	0.287093	0.356003	0.355818	0.525021	0.456137	0.475234	0.398681	0.467582	0.327107	0.416033	0.350501	0.144731	0.107641	0.00574782	-0.166659	-0.0152714	-0.0566263	0.0569704	0.00667039	0.104071	-0.0224184	0.166943	0.175443	0.0648775	0.167405
'AG_L'	0.332278	0.334882	0.364936	0.338171	0.456137	0.274599	0.30878	0.228806	0.450051	0.194399	0.329279	0.229867	0.285629	0.231684	0.177507	0.0158107	0.152169	0.0500765	0.191318	0.14161	0.251549	-0.00625053	0.318082	0.326225	0.221979	0.309911
'MTG_R'	0.457556	0.477907	0.4486	0.426212	0.475234	0.30878	0.129276	0.0817246	0.471186	0.313041	0.420002	0.329125	0.322754	0.297119	0.208517	0.11201	0.25362	0.0980271	0.265601	0.253273	0.193444	0.0588196	0.288461	0.322034	0.254907	0.366663
'MTG_L'	0.402898	0.405166	0.386895	0.367452	0.398681	0.228806	0.0817246	0.0308625	0.405551	0.255888	0.336885	0.26583	0.34402	0.310166	0.265141	0.155959	0.278887	0.102275	0.261319	0.255069	0.17154	0.00779087	0.29229	0.307203	0.226808	0.320813
'MFG_R'	0.190634	0.225432	0.293522	0.302612	0.467582	0.450051	0.471186	0.405551	0.380595	0.316008	0.336877	0.282117	0.101395	0.10302	0.0301644	-0.0832382	0.0329519	0.0365978	0.0944743	0.0247729	0.189471	0.0208998	0.0984583	0.11768	0.00916242	0.121455
'MFG_L'	0.265632	0.281349	0.185526	0.177591	0.327107	0.194399	0.313041	0.255888	0.316008	0.180151	0.232524	0.12374	0.114222	0.11114	0.0873511	0.027968	0.133799	0.105593	0.182871	0.114912	0.285036	0.0364374	0.23318	0.224306	0.052247	0.141034
'mPFC_R'	0.160437	0.213001	0.215145	0.214736	0.416033	0.329279	0.420002	0.336885	0.336877	0.232524	0.243918	0.186975	0.0901795	0.0763179	-0.0175407	-0.12771	0.0334321	0.011786	0.0599465	0.0198286	0.144069	-0.0111928	0.074353	0.0962598	-0.00472384	0.0939088
'mPFC_L'	0.187993	0.236089	0.210712	0.207105	0.350501	0.229867	0.329125	0.26583	0.282117	0.12374	0.186975	0.122307	0.120865	0.0956085	0.0203787	-0.0711641	0.0894039	0.0453403	0.1216	0.0841341	0.220265	-0.00924726	0.168876	0.165711	0.040395	0.122007
'SPL_R'	-0.0556096	-0.0452455	0.0351004	0.06159	0.144731	0.285629	0.322754	0.34402	0.101395	0.114222	0.0901795	0.120865	0.0835434	0.000182442	0.0847227	-0.166373	-0.0318794	-0.0631125	0.0823863	-0.0577547	0.0536107	-0.0954132	0.0384538	0.00408562	-0.0542531	-0.0362548
'SPL_L'	-0.0882753	-0.0607431	-0.0293066	-0.0108604	0.107641	0.231684	0.297119	0.310166	0.10302	0.11114	0.0763179	0.0956085	0.000182442	-0.0685493	0.0773462	-0.115491	-0.00553273	-0.03836	0.0789325	-0.109463	0.072358	-0.0698792	0.014587	-0.0390337	-0.0962643	-0.0886864
'PostC_R'	-0.0774957	-0.062644	0.040055	0.0600905	0.00574782	0.177507	0.208517	0.265141	0.0301644	0.0873511	-0.0175407	0.0203787	0.0847227	0.0773462	0.137725	-0.00981211	0.0956467	0.0798356	-0.014209	-0.0109505	-0.0131468	0.0334313	-0.00318483	0.00259146	0.00164648	0.0333521
'PostC_L'	-0.207899	-0.194444	-0.181149	-0.167649	-0.166659	0.0158107	0.11201	0.155959	-0.0832382	0.027968	-0.12771	-0.0711641	-0.166373	-0.115491	-0.00981211	0.0820458	0.0346513	0.193179	-0.175655	-0.174029	0.010522	0.0876558	-0.213765	-0.197467	-0.171322	-0.124234
'FEF_R'	-0.0576839	-0.0504694	-0.0464235	-0.0174097	-0.0152714	0.152169	0.25362	0.278887	0.0329519	0.133799	0.0334321	0.0894039	-0.0318794	-0.00553273	0.0956467	0.0346513	0.239021	0.236041	0.0138703	-0.0436911	0.132921	0.145168	0.0108091	-0.0324552	0.0575649	0.0356273
'FEF_L'	-0.0641836	-0.0531268	-0.0962741	-0.0867568	-0.0566263	0.0500765	0.0980271	0.102275	0.0365978	0.105593	0.011786	0.0453403	-0.0631125	-0.03836	0.0798356	0.193179	0.236041	0.262086	0.0288014	-0.0352833	0.168791	0.215363	-0.0190195	-0.0827791	0.0458123	-0.0055271
'OTC_R'	-0.0175052	-0.0310787	0.0168786	0.0423778	0.0569704	0.191318	0.265601	0.261319	0.0944743	0.182871	0.0599465	0.1216	0.0823863	0.0789325	-0.014209	-0.175655	0.0138703	0.0288014	-0.0803509	-0.0285506	-0.0695468	0.10274	0.0232889	0.0370219	-0.0188693	-0.0176507
'OTC_L'	-0.11856	-0.142893	-0.109192	-0.0767841	0.00667039	0.14161	0.253273	0.255069	0.0247729	0.114912	0.0198286	0.0841341	-0.0577547	-0.109463	-0.0109505	-0.174029	-0.0436911	-0.0352833	-0.0285506	-0.184867	0.00154435	0.00538849	-0.0672411	-0.0804215	-0.195964	-0.156608
'ParOcc_L'	-0.00398191	0.0131213	0.046346	0.074028	0.104071	0.251549	0.193444	0.17154	0.189471	0.285036	0.144069	0.220265	0.0536107	0.072358	-0.0131468	0.010522	0.132921	0.168791	-0.0695468	0.00154435	0.0460773	0.222524	0.0229223	-0.000625648	0.0925562	0.028303
'PrCv_L'	-0.0147083	-0.0194117	-0.184318	-0.153071	-0.0224184	-0.00625053	0.0588196	0.00779087	0.0208998	0.0364374	-0.0111928	-0.00924726	-0.0954132	-0.0698792	0.0334313	0.0876558	0.145168	0.215363	0.10274	0.00538849	0.222524	0.0691837	0.0336954	-0.0213918	-0.0265568	-0.038531
'VisCent_R'	-0.0937201	-0.106722	0.0215704	0.0790537	0.166943	0.318082	0.288461	0.29229	0.0984583	0.23318	0.074353	0.168876	0.0384538	0.014587	-0.00318483	-0.213765	0.0108091	-0.0190195	0.0232889	-0.0672411	0.0229223	0.0336954	-0.00428579	-0.0418746	-0.0333896	-0.0358787
'VisCent_L'	-0.0830163	-0.0903926	0.00908328	0.0604168	0.175443	0.326225	0.322034	0.307203	0.11768	0.224306	0.0962598	0.165711	0.00408562	-0.0390337	0.00259146	-0.197467	-0.0324552	-0.0827791	0.0370219	-0.0804215	-0.000625648	-0.0213918	-0.0418746	-0.0794773	-0.076845	-0.0937729
'VisPeri_R'	-0.125666	-0.111659	-0.078991	-0.0315976	0.0648775	0.221979	0.254907	0.226808	0.00916242	0.052247	-0.00472384	0.040395	-0.0542531	-0.0962643	0.00164648	-0.171322	0.0575649	0.0458123	-0.0188693	-0.195964	0.0925562	-0.0265568	-0.0333896	-0.076845	-0.0947871	-0.10692
'VisPeri_L'	-0.0598513	-0.0413569	0.0099702	0.0383859	0.167405	0.309911	0.366663	0.320813	0.121455	0.141034	0.0939088	0.122007	-0.0362548	-0.0886864	0.0333521	-0.124234	0.0356273	-0.0055271	-0.0176507	-0.156608	0.028303	-0.038531	-0.0358787	-0.0937729	-0.10692	-0.0736471

## Sheet: Figure 3
peak SFPA
Panel A
ISFC (Z-scored) across 5 peaks of each behavioral measure along 29 time-bins (event onset ±14)
DMN plotted time-course (means across subjects)
time	-14	-13	-12	-11	-10	-9	-8	-7	-6	-5	-4	-3	-2	-1	0	1	2	3	4	5	6	7	8	9	10	11	12	13	14
'surprise'	-0.270417	-0.258539	-0.227782	-0.205752	-0.172093	-0.114152	-0.0416185	0.0429938	0.160686	0.310817	0.483459	0.674301	0.855379	1.00157	1.10013	1.14462	1.13664	1.11664	1.11263	1.10766	1.08905	1.04356	0.957026	0.817923	0.658295	0.517716	0.406757	0.316752	0.28726
'emotional intensity'	-0.00363916	0.070831	0.109775	0.161299	0.19655	0.217648	0.226011	0.227195	0.235178	0.254159	0.268116	0.271227	0.25864	0.215392	0.14065	0.0598144	-0.00995065	-0.0731623	-0.138206	-0.196408	-0.240462	-0.285972	-0.316438	-0.321814	-0.318238	-0.31842	-0.317827	-0.328331	-0.375367
'vividness'	-0.154851	-0.00220187	0.0898098	0.165311	0.199422	0.208025	0.193039	0.165032	0.156955	0.18875	0.244216	0.292128	0.299949	0.267531	0.197203	0.107492	0.0449635	0.0440323	0.0863093	0.139089	0.198661	0.261706	0.318783	0.361044	0.388513	0.388433	0.352052	0.295125	0.188752
'importance'	-0.266186	-0.206425	-0.159116	-0.115459	-0.084988	-0.0536949	-0.0137823	0.0290068	0.0642083	0.105162	0.141978	0.163949	0.172512	0.179607	0.168914	0.133825	0.0858409	0.0348834	-0.0106318	-0.0486513	-0.0800285	-0.131699	-0.214937	-0.321634	-0.438563	-0.555144	-0.646642	-0.720105	-0.76145
'episodic memory'	-0.187595	-0.0741046	-0.0016914	0.0651272	0.112011	0.126295	0.130591	0.135045	0.138436	0.148942	0.145424	0.103495	0.0249449	-0.0753165	-0.193809	-0.319709	-0.415572	-0.477792	-0.503972	-0.512214	-0.503306	-0.493173	-0.486693	-0.488496	-0.500612	-0.507292	-0.50335	-0.504158	-0.505932
'emotional valence'	0.20299	0.251943	0.258578	0.26597	0.246879	0.211916	0.171585	0.13845	0.109671	0.0956655	0.109078	0.138377	0.147427	0.130541	0.0923138	0.025613	-0.0678056	-0.158137	-0.201512	-0.193748	-0.133598	-0.0271549	0.102912	0.214198	0.28327	0.305012	0.287774	0.247418	0.193645
'theory of mind'	-0.131125	-0.061328	0.0143817	0.0763183	0.126435	0.149494	0.139168	0.116525	0.0809777	0.0404719	-0.00807958	-0.0591946	-0.132334	-0.207616	-0.283087	-0.358435	-0.433537	-0.483237	-0.50639	-0.517783	-0.512336	-0.485282	-0.447241	-0.405576	-0.350291	-0.287693	-0.222093	-0.149179	-0.120864
DMN plotted error bars (SEM across subjects)
time	-14	-13	-12	-11	-10	-9	-8	-7	-6	-5	-4	-3	-2	-1	0	1	2	3	4	5	6	7	8	9	10	11	12	13	14
'surprise'	0.309056	0.310148	0.303044	0.29385	0.290255	0.286107	0.286036	0.295257	0.297088	0.295169	0.298795	0.299167	0.302758	0.31036	0.324058	0.334736	0.331724	0.327439	0.323006	0.334536	0.342226	0.342177	0.343215	0.335261	0.321958	0.318885	0.310772	0.307948	0.304239
'emotional intensity'	0.291831	0.296145	0.295003	0.290589	0.290386	0.298338	0.303082	0.308554	0.30985	0.312858	0.31401	0.317894	0.316891	0.321909	0.32451	0.320099	0.305596	0.295176	0.286378	0.279452	0.273026	0.267891	0.267822	0.277154	0.290391	0.302009	0.300792	0.292082	0.286421
'vividness'	0.306911	0.313758	0.312533	0.307313	0.305187	0.307421	0.307601	0.306758	0.300409	0.297545	0.294402	0.29014	0.285165	0.277886	0.284929	0.287665	0.288527	0.289491	0.291649	0.297215	0.308217	0.311042	0.315666	0.315529	0.316707	0.320237	0.315524	0.312878	0.308877
'importance'	0.278879	0.279465	0.281194	0.285706	0.289684	0.292398	0.291906	0.295977	0.304113	0.304937	0.301247	0.29884	0.295974	0.295453	0.299877	0.307643	0.308152	0.300821	0.289961	0.28175	0.282236	0.28163	0.271442	0.265523	0.264434	0.265518	0.26859	0.270342	0.263044
'episodic memory'	0.299728	0.299931	0.305934	0.309181	0.311375	0.314023	0.307242	0.309474	0.308236	0.310075	0.315425	0.317142	0.29922	0.286569	0.285744	0.291003	0.286676	0.277038	0.273835	0.287875	0.297423	0.302451	0.301841	0.299524	0.298661	0.304239	0.307892	0.303068	0.287956
'emotional valence'	0.297014	0.301822	0.30311	0.305226	0.300641	0.288426	0.283883	0.284606	0.294559	0.300122	0.297544	0.305881	0.318841	0.321785	0.317397	0.312765	0.305761	0.294302	0.287149	0.279729	0.278899	0.289486	0.299589	0.316034	0.331554	0.337268	0.339293	0.332147	0.324062
'theory of mind'	0.290654	0.292215	0.299155	0.296618	0.297845	0.301227	0.298299	0.29322	0.292142	0.295701	0.292353	0.293458	0.284774	0.277398	0.276388	0.2877	0.293196	0.287811	0.281564	0.278188	0.27823	0.281226	0.286808	0.294035	0.298905	0.309564	0.319395	0.323954	0.318806
DAN plotted time-course (means across subjects)
time	-14	-13	-12	-11	-10	-9	-8	-7	-6	-5	-4	-3	-2	-1	0	1	2	3	4	5	6	7	8	9	10	11	12	13	14
'surprise'	-0.182193	-0.0604978	0.062284	0.155192	0.225429	0.256998	0.246426	0.195764	0.114514	0.0195253	-0.0632296	-0.121539	-0.130925	-0.0822479	0.00886025	0.091709	0.145268	0.186534	0.223274	0.238975	0.253527	0.273167	0.275776	0.236394	0.164567	0.0809463	0.0218855	-0.0655354	-0.0614208
'emotional intensity'	0.0126358	0.00784667	0.0219598	0.019807	0.00921788	-0.0151526	-0.0149489	0.0151006	0.0495723	0.0784213	0.0942933	0.0635168	-0.00568967	-0.0913131	-0.154948	-0.198586	-0.225934	-0.228498	-0.208154	-0.193747	-0.191006	-0.195933	-0.225484	-0.273673	-0.324837	-0.377219	-0.398487	-0.425221	-0.367024
'vividness'	-0.303825	-0.249888	-0.166142	-0.103457	-0.0308443	0.0296624	0.0815161	0.105408	0.101199	0.059562	-0.0180603	-0.128041	-0.225117	-0.287935	-0.297288	-0.271342	-0.221245	-0.139107	-0.0380344	0.0526704	0.134752	0.202258	0.221226	0.18607	0.126763	0.0748391	0.0609286	0.0590755	0.163026
'importance'	0.124982	0.245758	0.36569	0.458686	0.524523	0.536489	0.506477	0.484276	0.478647	0.502996	0.548195	0.57909	0.57214	0.522537	0.439105	0.342452	0.254792	0.172762	0.089916	0.0087894	-0.0583892	-0.0918401	-0.0841739	-0.0561573	-0.0183025	0.00683081	0.0141993	-0.00224143	-0.0287597
'episodic memory'	0.0636234	0.132286	0.283941	0.387045	0.477678	0.498703	0.465528	0.401104	0.3245	0.248117	0.173686	0.0811613	-0.0354995	-0.156929	-0.247862	-0.299253	-0.301407	-0.266487	-0.216292	-0.176517	-0.142588	-0.108205	-0.0734608	-0.0568038	-0.0528849	-0.0586195	-0.0745101	-0.10021	-0.0859095
'emotional valence'	0.231175	0.328214	0.410207	0.486655	0.546543	0.578677	0.584788	0.57545	0.560202	0.559015	0.575109	0.598405	0.614446	0.602376	0.538305	0.42762	0.29111	0.159536	0.0501617	-0.0276922	-0.0646742	-0.0552453	-0.0107816	0.0582202	0.150025	0.24867	0.334751	0.41378	0.448936
'theory of mind'	-0.0335971	0.00272562	0.05961	0.0701519	0.0702187	0.02065	-0.046799	-0.0986792	-0.124923	-0.106175	-0.0264135	0.085019	0.206721	0.334898	0.43901	0.495136	0.514273	0.521534	0.523946	0.533714	0.561432	0.602372	0.650772	0.694378	0.719773	0.71936	0.699775	0.667085	0.600915
DAN plotted error bars (SEM across subjects)
time	-14	-13	-12	-11	-10	-9	-8	-7	-6	-5	-4	-3	-2	-1	0	1	2	3	4	5	6	7	8	9	10	11	12	13	14
'surprise'	0.311864	0.306046	0.299683	0.299041	0.296789	0.300232	0.307676	0.309762	0.305162	0.289179	0.277246	0.28281	0.285256	0.285449	0.290031	0.301496	0.301364	0.301631	0.299298	0.291012	0.291408	0.290907	0.293113	0.301295	0.300902	0.285892	0.258838	0.251711	0.256907
'emotional intensity'	0.293673	0.285581	0.276862	0.276276	0.273488	0.27765	0.282203	0.278347	0.279409	0.285137	0.289365	0.300474	0.303191	0.299982	0.286742	0.283178	0.278756	0.276142	0.269734	0.263837	0.270896	0.279767	0.283865	0.281189	0.272741	0.263992	0.261925	0.264854	0.26816
'vividness'	0.293965	0.291753	0.293428	0.288082	0.282712	0.284358	0.294106	0.30903	0.314719	0.308944	0.303608	0.298317	0.290718	0.285356	0.284345	0.295354	0.305266	0.310167	0.31331	0.314304	0.316382	0.314987	0.311593	0.303859	0.29941	0.287139	0.280266	0.274985	0.273186
'importance'	0.306714	0.298421	0.297325	0.301867	0.301539	0.30363	0.303061	0.299834	0.296734	0.300551	0.310151	0.314911	0.318311	0.315729	0.308577	0.306634	0.30788	0.308154	0.310037	0.302293	0.297553	0.297553	0.299976	0.31278	0.319477	0.320716	0.30591	0.29408	0.285681
'episodic memory'	0.295897	0.292071	0.30208	0.31189	0.310968	0.309231	0.298378	0.28716	0.279364	0.282286	0.289671	0.293106	0.290146	0.283392	0.273597	0.272935	0.279517	0.290498	0.303069	0.314238	0.317749	0.32097	0.316248	0.307184	0.303843	0.301267	0.293846	0.285263	0.279699
'emotional valence'	0.292582	0.287947	0.289237	0.289132	0.287053	0.289783	0.296824	0.300035	0.297986	0.298252	0.304793	0.312558	0.322604	0.324506	0.321319	0.316641	0.316011	0.315716	0.315927	0.310279	0.30339	0.303015	0.310392	0.320428	0.329998	0.33468	0.331305	0.326574	0.326055
'theory of mind'	0.290922	0.296849	0.304733	0.308016	0.302872	0.294424	0.281829	0.275102	0.273989	0.279323	0.28043	0.278559	0.286362	0.298865	0.302146	0.306217	0.308558	0.307645	0.311536	0.310865	0.306795	0.315593	0.31992	0.317224	0.322372	0.330605	0.334328	0.327344	0.315637
Vis plotted time-course (means across subjects)
time	-14	-13	-12	-11	-10	-9	-8	-7	-6	-5	-4	-3	-2	-1	0	1	2	3	4	5	6	7	8	9	10	11	12	13	14
'surprise'	-0.273148	-0.234034	-0.133467	0.0254931	0.111126	0.110664	0.0609158	-0.041921	-0.194293	-0.328759	-0.463786	-0.54261	-0.423732	-0.308736	-0.239764	-0.175871	-0.115812	-0.094309	-0.0384331	0.0740041	0.171649	0.242815	0.236311	0.194548	0.131834	-0.0021631	-0.171351	-0.141917	0.0222496
'emotional intensity'	-0.39583	-0.474014	-0.387362	-0.249118	-0.205246	-0.197497	-0.215741	-0.246454	-0.241484	-0.102258	0.0378281	0.0916555	0.0490445	-0.0521072	-0.184684	-0.320536	-0.377051	-0.242113	-0.0518965	0.153528	0.33888	0.507177	0.64217	0.673534	0.605885	0.462687	0.258278	0.0296287	-0.126422
'vividness'	-0.539896	-0.390514	-0.191893	-0.0253726	0.0543145	0.104943	0.172527	0.195184	0.178453	0.175489	0.155236	0.0507556	-0.050421	-0.110355	-0.105645	-0.0731665	-0.0781153	-0.0923736	-0.0103341	0.155517	0.338478	0.486017	0.587186	0.632294	0.551856	0.404698	0.285133	0.243936	0.326384
'importance'	0.248861	0.411573	0.572584	0.639666	0.666265	0.647951	0.586014	0.493932	0.443002	0.431602	0.421334	0.423406	0.313795	0.15093	0.0342119	-0.0497403	-0.173362	-0.188162	-0.167702	-0.228122	-0.315903	-0.310688	-0.171214	-0.0721536	-0.0371119	-0.0416579	-0.0690781	-0.0560375	-0.0426109
'episodic memory'	-0.254108	-0.0845032	0.236729	0.477485	0.696016	0.784517	0.679335	0.523759	0.41795	0.395452	0.350199	0.358432	0.293175	0.186076	0.0803488	0.050494	0.0487414	0.0709961	0.112435	0.0916756	0.0741973	0.142823	0.296218	0.468512	0.538481	0.509687	0.404636	0.339103	0.285663
'emotional valence'	0.517266	0.772373	0.957671	1.00395	1.015	1.03843	1.02616	0.974269	0.882839	0.802958	0.863695	0.920675	0.888523	0.827601	0.753886	0.613659	0.387314	0.091745	-0.168633	-0.364751	-0.486274	-0.512154	-0.397608	-0.188063	0.0309014	0.135797	0.195897	0.262196	0.284661
'theory of mind'	-0.169093	-0.0821615	0.104556	0.241389	0.255253	0.123942	-0.00804022	-0.0787536	-0.00103734	0.0943619	0.131611	0.210317	0.327244	0.439399	0.510731	0.575718	0.561342	0.516088	0.489481	0.569533	0.710497	0.854639	0.964014	0.994246	0.973482	0.951138	0.919911	0.842108	0.728957
Vis plotted error bars (SEM across subjects)
time	-14	-13	-12	-11	-10	-9	-8	-7	-6	-5	-4	-3	-2	-1	0	1	2	3	4	5	6	7	8	9	10	11	12	13	14
'surprise'	0.239017	0.233358	0.225224	0.225374	0.22347	0.221605	0.230303	0.238379	0.23658	0.226236	0.218497	0.216946	0.228036	0.229629	0.228442	0.230217	0.232273	0.234047	0.238037	0.235927	0.239546	0.229798	0.217329	0.215342	0.216837	0.212382	0.211043	0.210313	0.204201
'emotional intensity'	0.226976	0.220212	0.21742	0.22403	0.226428	0.229455	0.232656	0.22761	0.219667	0.216801	0.214348	0.211877	0.21209	0.211063	0.210608	0.214321	0.210331	0.209115	0.21234	0.212212	0.21943	0.223017	0.231119	0.238908	0.236478	0.234867	0.228547	0.221411	0.212439
'vividness'	0.235777	0.235863	0.229236	0.230435	0.233971	0.234108	0.244071	0.248306	0.239491	0.232829	0.234327	0.236287	0.234168	0.228673	0.226165	0.227634	0.231776	0.241283	0.250433	0.252878	0.257374	0.258889	0.257222	0.254427	0.260354	0.257813	0.247864	0.235955	0.233437
'importance'	0.25707	0.259364	0.252763	0.239695	0.232497	0.229416	0.232602	0.234294	0.232436	0.230604	0.231849	0.227543	0.231462	0.231797	0.226801	0.225595	0.229814	0.229902	0.227184	0.222344	0.21952	0.218913	0.212571	0.210824	0.21276	0.218773	0.216527	0.219772	0.216033
'episodic memory'	0.239717	0.238322	0.229514	0.227141	0.226295	0.229297	0.231609	0.229935	0.223296	0.223077	0.225477	0.227987	0.231224	0.226862	0.219595	0.217899	0.219605	0.222233	0.231624	0.242518	0.256063	0.254483	0.245773	0.237884	0.238689	0.235418	0.232491	0.23074	0.222944
'emotional valence'	0.224596	0.231284	0.232457	0.229889	0.226596	0.221807	0.224191	0.227003	0.231927	0.234798	0.236102	0.236642	0.240639	0.247387	0.242657	0.235854	0.24665	0.250367	0.247048	0.235493	0.227122	0.22649	0.223232	0.230892	0.236864	0.245541	0.245515	0.242376	0.235484
'theory of mind'	0.245308	0.245433	0.244467	0.241118	0.239168	0.234375	0.233431	0.227364	0.220102	0.221646	0.224142	0.22071	0.219862	0.222596	0.224007	0.227723	0.229227	0.225042	0.227817	0.235238	0.241586	0.248535	0.254059	0.24565	0.24442	0.244562	0.244166	0.242217	0.234191
Panel B
mean DMN ISFC (R) across 5 peaks of each behavioral measure, per subject, at event onset
subject	'surprise'	'emotional intensity'	'vividness'	'importance'	'episodic memory'	'emotional valence'	'theory of mind'
1	0.361991	0.180536	0.219201	0.216495	0.184121	0.14945	0.14683
2	0.279403	0.15333	0.177236	0.202897	0.0862427	-0.0478965	0.120974
3	0.665143	0.371512	0.26199	0.13507	0.154202	0.0550653	0.13116
4	0.429354	0.258519	0.11337	0.30801	0.131102	0.273691	0.106975
5	0.384156	0.044414	0.233028	0.240281	0.0669682	0.412365	-0.0108337
6	0.685976	0.2623	0.409637	0.0766634	0.146214	0.137142	0.0629098
7	0.259253	0.220528	0.265018	0.159991	0.0287472	0.344591	-7.80702e-05
8	0.408684	0.281142	0.299286	0.153057	0.118319	0.283593	0.095813
9	0.454933	0.0331181	0.211508	0.190145	0.0621209	0.23212	0.0833758
10	0.356023	0.101814	0.208739	0.279324	-0.00692102	0.208771	0.0145934
11	0.378521	0.322418	0.214059	0.303726	0.201717	0.335683	0.111787
12	0.416196	0.105966	0.22144	0.254252	0.000518751	0.240841	-0.0708851
13	0.416461	0.252462	0.183653	0.198012	0.144086	0.214138	0.0746291
14	0.179486	-0.155281	-0.0293028	0.204039	0.0373833	0.352815	0.118259
15	0.342891	0.0233431	0.371626	0.112913	0.169561	0.189412	0.0937216
16	0.246128	0.157433	0.205844	0.111905	0.0735785	0.164606	0.0709937
17	0.316876	0.231622	0.0279857	0.314696	0.0390962	0.043685	0.221324
18	0.167187	0.326098	0.0408573	0.326621	0.132401	0.186271	0.138121
19	0.353454	0.0848489	0.189195	0.147829	0.116915	0.280592	0.0427398
20	0.497378	0.165258	0.220224	0.109429	0.0688637	0.15516	0.0671688
21	0.179198	0.313677	0.116718	0.210302	0.0199014	-0.0411032	0.0903023
22	0.349564	0.0334315	-0.0218298	-0.0620526	-0.0587023	-0.114495	-0.159737
23	0.454708	0.361973	0.173434	0.134846	0.127486	0.0189166	0.110242
24	0.612608	0.431344	0.301847	0.368405	0.215165	0.266072	0.1565
25	0.44228	0.421702	0.160786	0.286469	0.168969	0.242521	0.206134
26	0.475643	0.435552	0.113936	0.378288	0.208919	0.353771	0.227157
27	-0.171009	0.254756	0.065882	0.160702	-0.0561237	0.0955197	-0.00502795
28	0.380682	0.329378	0.176076	0.217586	0.0992767	0.250142	0.0315407
29	0.407352	0.200023	0.132465	0.346797	0.262949	0.257435	0.137028
30	0.309088	0.0130724	0.00935866	0.301226	0.153611	0.209881	0.154219
31	0.553131	0.130405	0.328444	0.265393	0.0656042	0.192797	0.0263372
32	0.222014	0.0178754	0.198528	0.154599	0.182319	0.332195	0.0602256
33	0.349386	0.0981755	0.180472	0.0158653	0.0453374	-0.0730798	-0.0194088
34	0.407	-0.078675	0.12274	0.169212	0.177964	0.112542	0.062622
35	0.568072	0.242234	0.0886468	0.175884	0.1734	0.0358207	0.154615
Mean	0.375406	0.189323	0.176917	0.204825	0.106895	0.181458	0.0814951
SEM	0.0267246	0.0247466	0.0174471	0.0165926	0.0131931	0.0224126	0.0135542
Panel C
mean ISFC (R) at 3 occurrences of a similar (initially surprising) event within the same scene, at event onset
	DMN			DAN			Vis
subject	occurrence 1	occurrence 2	occurrence 3	occurrence 1	occurrence 2	occurrence 3	occurrence 1	occurrence 2	occurrence 3
1	0.411446	0.364915	0.149523	-0.0174494	-0.11357	0.325166	-0.189319	0.191936	0.24639
2	0.285287	0.558314	0.398523	0.285638	-0.180262	0.343465	0.293637	-0.00384951	0.292827
3	0.675358	0.629003	0.21464	-0.0504639	0.00782884	0.00922871	-0.103295	0.201781	0.387829
4	0.232245	0.0902634	0.16872	-0.0652126	0.240832	0.460358	-0.295851	0.216607	0.396897
5	0.633973	0.761147	0.553983	0.135943	0.118102	0.16209	0.212308	0.107198	0.473913
6	0.748225	-0.162063	0.605922	0.178441	0.27018	0.326019	0.309583	0.166386	0.486468
7	0.693978	0.292218	0.585308	0.323803	0.321428	0.216095	0.249346	0.36471	0.666591
8	0.541586	0.58581	0.505523	0.326811	-0.191941	0.507244	0.417522	0.0976062	0.662308
9	0.155851	-0.297225	0.11401	-0.180816	0.487802	0.143269	0.214732	0.406103	0.332572
10	0.411108	0.304412	0.00639852	0.464106	0.0532623	0.176196	0.598774	0.126733	0.353778
11	0.590283	0.737621	0.393485	0.284027	0.0869212	0.55544	0.409405	0.261819	0.403842
12	0.169661	0.355208	0.27856	0.383904	0.19809	0.519056	0.247308	0.226965	0.617915
13	0.426515	0.204744	0.366948	0.195064	0.421162	0.255254	0.124741	0.396277	0.411698
14	0.268631	-0.0625421	0.143422	-0.0469892	-0.1697	0.130419	0.388953	-0.0713251	0.126205
15	0.793505	0.483053	0.0930055	0.285661	0.204356	-0.135352	0.236376	0.305775	0.116208
16	0.198109	0.62897	0.242933	0.279934	0.422239	0.495851	0.176894	0.367142	0.464071
17	0.574194	-0.0475673	-0.176398	0.258208	0.307272	0.256202	0.484347	-0.0747563	0.166831
18	0.134513	0.205386	0.35881	0.162936	0.469067	0.565958	0.256149	0.297673	0.565528
19	0.493218	0.116496	0.20842	-0.235322	-0.000205622	0.27274	-0.200821	0.0518693	0.421155
20	0.665053	0.5317	0.434877	0.316858	0.490976	0.548651	0.42392	0.432091	0.623833
21	0.46896	0.415381	0.383999	-0.208547	-0.131773	0.391605	0.0687271	-0.000786079	0.197462
22	0.632532	0.597984	0.265236	0.117251	-0.197696	0.066855	0.248152	-0.222962	0.441869
23	0.811932	0.509174	0.063283	-0.0092572	0.192413	0.366373	0.0454522	0.447572	0.516621
24	0.420067	0.0677525	0.474761	0.0028471	0.22225	0.450906	-0.0327742	0.0491742	0.589693
25	0.339901	-0.330746	0.379836	0.154761	0.256389	0.578776	0.257588	0.0658618	0.622782
26	0.561859	0.32566	0.436164	0.254739	0.42723	0.402652	0.233373	0.10839	0.422198
27	0.275165	0.358609	0.343866	-0.0898927	0.169164	-0.167951	0.112883	0.0611244	0.0449628
28	0.723039	0.590227	-0.425299	0.135311	0.149686	0.215189	0.218537	0.000173183	-0.387142
29	0.233444	-0.00672653	-0.111933	0.307482	0.601957	-0.201881	0.339704	0.494245	-0.0413988
30	0.342792	0.445158	0.671619	-0.0473271	0.422113	0.448463	-0.0691499	0.407011	0.620911
31	0.700778	0.357704	0.350456	0.305597	0.238051	0.391047	0.0610677	-0.213455	0.28736
32	0.305148	0.553111	0.318873	0.0356322	0.42963	0.521202	0.278476	0.325056	0.436613
33	0.64685	-0.742699	0.0501557	0.168267	0.216706	0.0229043	0.260977	-0.242211	0.169219
34	0.41798	-0.367227	0.143917	0.362086	0.296901	0.450234	0.26225	-0.0630784	0.214904
35	0.357157	0.626962	-0.273185	0.134417	0.195933	0.0382999	0.152446	0.0524941	0.145725
Mean	0.466867	0.276577	0.249096	0.140241	0.19808	0.288801	0.191212	0.152496	0.357104
SEM	0.0337789	0.0599041	0.0418456	0.0308038	0.0369424	0.0369921	0.0335318	0.0338827	0.0385435

## Sheet: Figure 4
correlation SFPA (R)	'Thal_R'	'Thal_L'	'Cd_R'	'Cd_L'	'Pt_R'	'Pt_L'	'NAcc_R'	'NAcc_L'	'HC_R'	'HC_L'	'PCC_R'	'PCC_L'	'AG_R'	'AG_L'	'MTG_R'	'MTG_L'	'MFG_R'	'MFG_L'	'mPFC_R'	'mPFC_L'
'Thal_R'	-0.224927	-0.218814	-0.0685286	-0.0750074	-0.174821	-0.142389	-0.206422	-0.272184	-0.137968	-0.124033	-0.0985427	-0.0336579	0.0226141	0.211765	0.258045	0.249554	0.0239641	0.105376	-0.0390906	0.0228444
'Thal_L'	-0.218814	-0.217437	-0.0683968	-0.124062	-0.156131	-0.136339	-0.19441	-0.319164	-0.084706	-0.0703399	-0.1748	-0.121305	-0.0535109	0.0642849	0.125192	0.112604	-0.0421375	0.00137231	-0.117471	-0.0665727
'Cd_R'	-0.0685286	-0.0683968	0.166338	0.158505	0.166723	0.240082	-0.064868	-0.115205	0.0329834	0.0209615	0.0322507	0.0517505	0.144467	0.144697	0.300363	0.244721	0.0998173	0.091986	0.113982	0.0520656
'Cd_L'	-0.0750074	-0.124062	0.158505	0.0709049	0.0995828	0.156208	-0.0856875	-0.11626	0.0622498	0.0287254	0.0595363	0.0686193	0.104507	0.0553411	0.215633	0.158679	0.0685698	0.0363434	0.0848894	-0.00166313
'Pt_R'	-0.174821	-0.156131	0.166723	0.0995828	0.119763	0.204312	-0.0105504	-0.0674763	-0.00902789	0.00332031	0.00393288	0.0922462	0.0900088	0.235992	0.345336	0.265762	0.0944491	0.178508	0.0675802	0.0954132
'Pt_L'	-0.142389	-0.136339	0.240082	0.156208	0.204312	0.242305	0.0669969	0.00140138	0.135159	0.145154	0.0939112	0.155247	0.1843	0.248353	0.393594	0.288753	0.201641	0.215915	0.17488	0.167842
'NAcc_R'	-0.206422	-0.19441	-0.064868	-0.0856875	-0.0105504	0.0669969	-0.0326124	-0.0557778	-0.083001	-0.0511009	0.0558759	0.116843	0.184975	0.337024	0.460905	0.449467	0.0911318	0.124242	0.127374	0.111076
'NAcc_L'	-0.272184	-0.319164	-0.115205	-0.11626	-0.0674763	0.00140138	-0.0557778	-0.0447417	-0.0969712	-0.0774728	-0.00624936	0.0459128	0.120422	0.249088	0.389769	0.37954	0.0543499	0.0835432	0.0586006	0.0273454
'HC_R'	-0.137968	-0.084706	0.0329834	0.0622498	-0.00902789	0.135159	-0.083001	-0.0969712	0.0747824	0.0538125	0.118949	0.165873	0.284816	0.352825	0.480163	0.427204	0.214001	0.281018	0.188807	0.211725
'HC_L'	-0.124033	-0.0703399	0.0209615	0.0287254	0.00332031	0.145154	-0.0511009	-0.0774728	0.0538125	0.0184507	0.16288	0.212939	0.299844	0.353595	0.482432	0.415929	0.231558	0.284527	0.225084	0.246941
'PCC_R'	-0.0985427	-0.1748	0.0322507	0.0595363	0.00393288	0.0939112	0.0558759	-0.00624936	0.118949	0.16288	0.230626	0.261343	0.356003	0.364936	0.4486	0.386895	0.293522	0.185526	0.215145	0.210712
'PCC_L'	-0.0336579	-0.121305	0.0517505	0.0686193	0.0922462	0.155247	0.116843	0.0459128	0.165873	0.212939	0.261343	0.264846	0.355818	0.338171	0.426212	0.367452	0.302612	0.177591	0.214736	0.207105
'AG_R'	0.0226141	-0.0535109	0.144467	0.104507	0.0900088	0.1843	0.184975	0.120422	0.284816	0.299844	0.356003	0.355818	0.525021	0.456137	0.475234	0.398681	0.467582	0.327107	0.416033	0.350501
'AG_L'	0.211765	0.0642849	0.144697	0.0553411	0.235992	0.248353	0.337024	0.249088	0.352825	0.353595	0.364936	0.338171	0.456137	0.274599	0.30878	0.228806	0.450051	0.194399	0.329279	0.229867
'MTG_R'	0.258045	0.125192	0.300363	0.215633	0.345336	0.393594	0.460905	0.389769	0.480163	0.482432	0.4486	0.426212	0.475234	0.30878	0.129276	0.0817246	0.471186	0.313041	0.420002	0.329125
'MTG_L'	0.249554	0.112604	0.244721	0.158679	0.265762	0.288753	0.449467	0.37954	0.427204	0.415929	0.386895	0.367452	0.398681	0.228806	0.0817246	0.0308625	0.405551	0.255888	0.336885	0.26583
'MFG_R'	0.0239641	-0.0421375	0.0998173	0.0685698	0.0944491	0.201641	0.0911318	0.0543499	0.214001	0.231558	0.293522	0.302612	0.467582	0.450051	0.471186	0.405551	0.380595	0.316008	0.336877	0.282117
'MFG_L'	0.105376	0.00137231	0.091986	0.0363434	0.178508	0.215915	0.124242	0.0835432	0.281018	0.284527	0.185526	0.177591	0.327107	0.194399	0.313041	0.255888	0.316008	0.180151	0.232524	0.12374
'mPFC_R'	-0.0390906	-0.117471	0.113982	0.0848894	0.0675802	0.17488	0.127374	0.0586006	0.188807	0.225084	0.215145	0.214736	0.416033	0.329279	0.420002	0.336885	0.336877	0.232524	0.243918	0.186975
'mPFC_L'	0.0228444	-0.0665727	0.0520656	-0.00166313	0.0954132	0.167842	0.111076	0.0273454	0.211725	0.246941	0.210712	0.207105	0.350501	0.229867	0.329125	0.26583	0.282117	0.12374	0.186975	0.122307
